# Supplementary material for: A Predictive Model for Corticosteroid Response in Individual Patients with MS Relapses
Source: PLoS One. 2015 Mar 18;10(3):e0120829. doi: 10.1371/journal.pone.0120829 (PMC4364957; doi:10.1371/journal.pone.0120829)
Supplement: S1 Dataset — (XLSX) [file pone.0120829.s001.xlsx]

## Sheet: ms data
Gender	Age_A	Relapsein2y	IVsteroids	Oralsteroids	Diagnosisyears	Symptomsyears	Durationofrelapse	Intervalbetweenreferalandseen	EDSS	EDSS_2	ChangeEDSS	Ph	Ps	Ph_2	Ps_2	changePh	changePs
1	35.95	3	2	0	#NULL!	9.13	#NULL!	7	6.5	6.5	0	80	43	74	34	6	9
1	47.47	2	2	0	6.75	8.09	26	6	6	5.5	0.5	32	9	23	9	9	0
2	32.02	2	1	0	3.44	3.44	36	5	5.5	1.5	4	97	37	65	21	32	16
2	41.07	4	1	1	10.29	10.29	12	7	3	2	1	52	30	76	34	-24	-4
1	26.47	4	1	1	11.79	12.71	10	6	6	6	0	78	41	45	15	33	26
1	41.71	2	1	0	4.23	11.23	21	4	2.5	2	0.5	52	30	41	27	11	3
2	38.03	2	1	0	4.25	12.25	23	5	4.5	3	1.5	81	32	69	33	12	-1
1	36.42	0	0	0	12.83	5.25	7	7	6	4.5	1.5	95	33	40	18	55	15
1	32.76	1	1	0	4.52	4.68	8	1	6.5	5.5	1	94	38	64	30	30	8
1	37.56	2	1	0	3.27	3.27	5	1	6.5	2.5	4	97	45	45	18	52	27
1	37.05	4	2	0	9.29	10.29	8	4	5	5	0	96	33	71	18	25	15
1	25.04	4	4	1	2.22	2.22	5	1	5	1	4	50	34	45	32	5	2
1	50.85	0	0	0	9.31	9.47	6	4	6	5.5	0.5	50	16	39	14	11	2
1	30.74	4	2	2	4.24	6.24	22	5	5	2.5	2.5	74	23	61	20	13	3
1	48.97	1	1	1	1.34	1.51	27	6	4.5	4	0.5	64	26	71	23	-7	3
1	47.31	1	1	1	14.34	16.34	113	4	4	4	0	85	39	68	30	17	9
1	53.98	0	0	0	7.36	7.36	65	6	5	5	0	78	38	61	21	17	17
1	42.78	5	0	0	10.86	20.36	41	4	6	4	2	90	43	42	27	48	16
1	43.72	3	2	1	8.38	8.38	17	5	6.5	6.5	0	69	36	74	35	-5	1
2	49.66	3	0	4	14.83	19.42	13	6	6	6	0	89	36	82	39	7	-3
2	46.95	1	1	0	1.67	2.08	12	6	4	3	1	57	29	55	30	2	-1
1	36.56	3	0	3	2.44	5.94	11	5	5.5	2	3.5	61	33	26	13	35	20
1	40.6	3	3	0	22.44	28.27	38	18	6	6.5	-0.5	90	37	70	29	20	8
1	32.14	3	0	0	8.02	8.27	7	6	5	5	0	90	36	91	39	-1	-3
2	33.48	2	1	0	1.68	2.93	52	7	4	2	2	65	26	26	12	39	14
2	35.27	2	2	1	12.62	13.12	22	4	6	6	0	95	41	88	42	7	-1
1	43.88	4	2	0	22.89	23.05	36	6	6.5	3	3.5	79	18	34	11	45	7
1	33.31	1	0	0	0.07	0.91	15	5	4	2	2	55	24	43	19	12	5
1	42.31	2	1	0	8.61	11.61	16	1	4	3.5	0.5	57	21	40	9	17	12
1	45.69	3	1	1	1.63	7.63	28	4	3.5	3.5	0	70	33	49	22	21	11
2	35.67	3	3	0	3.65	11.65	7	4	6.5	6.5	0	64	33	60	37	4	-4
2	42.61	2	0	2	4.27	11.6	22	4	6	4.5	1.5	63	21	32	12	31	9
1	31.39	2	1	1	0.66	1.58	19	4	3	3	0	53	12	80	34	-27	-22
1	24.23	4	0	2	0.83	2.83	23	4	4	0	4	66	24	20	9	46	15
1	47.6	2	1	0	0.75	2.75	29	5	4.5	4	0.5	43	18	44	24	-1	-6
1	49.25	5	1	0	4.28	5.03	29	6	6	6	0	91	23	65	20	26	3
2	37.79	3	0	2	0.89	0.89	21	10	3.5	1	2.5	25	81	26	15	-1	66
1	50.8	0	0	0	11.8	11.97	19	6	5.5	5.5	0	73	38	72	24	1	14
2	36.96	1	1	1	#NULL!	4.82	31	7	7	6	1	90	35	50	18	40	17
1	56.94	0	0	#NULL!	30.82	30.82	14	6	6	6	0	86	43	79	42	7	1
1	32.18	2	0	0	1.82	5.32	21	5	3	2	1	45	30	48	29	-3	1
1	44.72	0	0	0	7.92	8.25	33	7	3	3	0	83	33	61	19	22	14
1	37.38	0	0	1	4.84	8.67	64	7	3	1	2	40	23	23	20	17	3
2	36.02	1	0	1	6.84	9.84	13	0	5	4	1	73	16	58	12	15	4
1	42.66	1	0	0	4.46	5.05	23	6	6.5	5	1.5	89	39	65	38	24	1
1	43.01	1	1	0	19.9	25.9	54	5	6.5	5.5	1	80	81	57	17	23	64
1	34.91	0	0	0	3.83	6	18	7	3	2	1	50	17	20	9	30	8
2	32.54	1	1	0	2.19	2.35	14	6	5.5	6	-0.5	64	29	34	17	30	12
1	36.26	0	0	0	2.27	2.77	27	6	6	6	0	83	20	91	30	-8	-10
1	43.73	1	1	1	15.45	15.45	7	4	8	6	2	88	37	43	9	45	28
1	51.81	3	2	0	8.98	18.98	23	4	5.5	5.5	0	68	19	68	10	0	9
1	28.17	1	0	1	2.33	7.99	27	1	4	3	1	49	16	32	17	17	-1
1	45.36	2	1	1	6.25	21	14	1	6	6	0	72	27	52	19	20	8
2	37.57	0	0	0	12.01	12.01	15	7	3	3.5	-0.5	87	33	86	39	1	-6
1	39.19	1	1	0	6.93	23.93	6	4	5	4	1	70	34	35	17	35	17
2	25.83	1	0	0	0.09	0.59	16	5	1.5	1	0.5	51	26	22	12	29	14
2	51.68	0	0	0	20.78	24.62	27	13	6.5	6.5	0	74	27	44	19	30	8
1	38.1	3	1	0	5.92	6.34	16	5	6	5.5	0.5	98	43	82	28	16	15
1	43.39	1	0	0	8.36	9.11	23	13	3	1	2	75	35	77	30	-2	5
1	24.4	2	1	0	2.1	4.1	12	11	2	2	0	84	36	20	23	64	13
1	47.01	1	1	0	7.19	8.19	12	6	3.5	1	2.5	31	14	24	16	7	-2
1	49.94	0	0	0	4.22	4.22	11	8	6	4.5	1.5	59	20	39	12	20	8
1	41.29	1	0	1	2.28	2.28	9	7	4	4	0	69	33	78	20	-9	13
1	32.19	2	2	0	4.8	5.3	0	6	3	2	1	28	12	22	11	6	1
1	29.23	2	0	0	0.05	4.47	18	5	4.5	2	2.5	52	20	27	15	25	5
1	41.1	2	9	0	2.38	0.38	18	4	3.5	2.5	1	58	32	35	19	23	13
1	49.57	1	1	0	21.3	23.3	24	4	7	7	0	84	19	89	23	-5	-4
1	44.78	2	0	0	17.34	17.34	17	1	4.5	3	1.5	34	13	27	11	7	2
1	29.83	2	0	0	5.38	9.38	15	5	6	3.5	2.5	79	41	61	37	18	4
2	40.44	2	2	1	#NULL!	1.38	27	4	5.5	4	1.5	61	24	49	24	12	0
1	29.32	1	0	0	#NULL!	5.38	22	0	6	3.5	2.5	86	43	37	19	49	24
2	19.99	1	1	0	0.4	0.4	11	7	3.5	0	3.5	27	15	21	17	6	-2
1	35.25	1	1	0	9.42	12.42	23	5	3.5	2	1.5	81	34	43	26	38	8
1	56.62	9	0	9	4.42	7.42	20	0	6	5	1	54	38	38	22	16	16
1	36.34	8	0	0	15.44	16.44	13	1	7	3.5	3.5	94	45	80	36	14	9
1	33.53	2	0	0	0.77	2.77	22	5	4	4	0	38	25	55	30	-17	-5
1	48.4	1	0	1	9.29	10.2	10	5	3.5	3.5	0	24	16	22	16	2	0
2	33.39	1	1	0	19.18	19.18	21	13	6	4.5	1.5	80	27	50	15	30	12
1	44.41	2	0	0	4.61	18.7	47	4	6	6	0	82	24	42	14	40	10
1	29.4	4	1	2	2.94	2.94	12	6	5	5.5	-0.5	71	36	84	40	-13	-4
1	29.38	3	0	0	0.13	1.55	34	6	4	2.5	1.5	45	26	27	25	18	1
1	28.98	2	1	0	0.4	5.65	18	4	6	5.5	0.5	68	25	61	33	7	-8
1	35.67	1	0	0	7.32	18.57	22	4	4.5	2.5	2	51	24	39	23	12	1
1	17.95	2	1	0	0.25	1	19	6	6	6	0	85	32	54	20	31	12
1	40.42	2	0	0	2.97	3.23	10	6	3.5	0	3.5	61	33	20	15	41	18
2	35.78	2	0	0	10.65	10.73	31	6	3	5	-2	93	34	85	40	8	-6
1	39.51	4	2	1	11.67	12.67	15	8	4.5	2	2.5	52	29	30	13	22	16
2	40.39	3	0	0	9.08	9.08	20	15	5.5	5	0.5	72	24	73	25	-1	-1
1	37.94	3	2	1	2.92	3.25	27	6	5	4	1	43	31	26	58	17	-27
2	50.16	1	1	0	32.68	33.68	11	5	6	3.5	2.5	84	25	49	14	35	11
1	30.7	2	2	1	4.85	5.51	29	5	6	5.5	0.5	62	25	54	17	8	8
1	26.06	3	1	1	2.95	7.7	10	4	6	2.5	3.5	93	31	45	28	48	3
1	48.4	4	1	0	1.43	1.43	29	7	6	7.5	-1.5	58	29	92	38	-34	-9
2	48.01	0	0	0	12.7	12.86	26	5	3	2	1	20	14	20	9	0	5
1	32.87	4	0	1	0.36	0.95	8	6	3.5	1.5	2	81	39	31	14	50	25
1	29.59	1	1	1	5.05	8.05	22	1	3	2	1	63	33	54	27	9	6
1	20.9	3	1	0	0.48	0.48	21	7	4	3	1	76	44	63	40	13	4
1	47.7	3	0	0	12.15	21.82	24	1	6.5	6.5	0	73	28	59	17	14	11
