# Supplementary material for: A Predictive Model for Corticosteroid Response in Individual Patients with MS Relapses
Source: PLoS One. 2015 Mar 18;10(3):e0120829. doi: 10.1371/journal.pone.0120829 (PMC4364957; doi:10.1371/journal.pone.0120829)
Supplement: S2 Dataset — (XLSX) [file pone.0120829.s002.xlsx]

## Sheet: Sheet1
Descriptives
		N	Mean	Std. Deviation	Std. Error	95% Confidence Interval for Mean		Minimum	Maximum
						Lower Bound	Upper Bound
Age_A	0	45	40.7904	9.02604	1.34552	38.0787	43.5022	17.95	56.94
	1	53	36.7692	7.56108	1.03859	34.6852	38.8533	19.99	56.62
	Total	98	38.6157	8.46522	0.855116	36.9185	40.3129	17.95	56.94
Relapse in 2 y	0	45	1.97778	1.30539	0.194596	1.5856	2.36996	0	5
	1	53	2.13208	1.78711	0.245478	1.63949	2.62466	0	9
	Total	98	2.06122	1.57831	0.159433	1.74479	2.37766	0	9
IV steroids	0	45	0.844444	0.851618	0.126952	0.58859	1.1003	0	3
	1	53	0.830189	1.41062	0.193763	0.441374	1.219	0	9
	Total	98	0.836735	1.18142	0.119341	0.599875	1.07359	0	9
Oral steroids	0	44	0.386364	0.753778	0.113636	0.157194	0.615533	0	4
	1	53	0.622642	1.37598	0.189006	0.243374	1.00191	0	9
	Total	97	0.515464	1.13755	0.115501	0.286196	0.744732	0	9
Steroids all	0	45	1.22222	1.12591	0.167841	0.883961	1.56048	0	4
	1	53	1.45283	1.88686	0.25918	0.932748	1.97291	0	9
	Total	98	1.34694	1.58017	0.159622	1.03013	1.66374	0	9
Diagnosis years	0	44	7.75932	6.74557	1.01693	5.70848	9.81016	0.09	30.82
	1	50	6.6974	6.79808	0.961393	4.76541	8.62939	0.05	32.68
	Total	94	7.19447	6.7581	0.697045	5.81028	8.57866	0.05	32.68
Symptoms years	0	45	10.29	7.66101	1.14204	7.98838	12.5916	0.59	30.82
	1	53	8.58868	7.42711	1.02019	6.54151	10.6358	0.38	33.68
	Total	98	9.3699	7.54455	0.762115	7.85731	10.8825	0.38	33.68
Duration of relapse	0	44	23.2955	17.7405	2.67448	17.9019	28.6891	6	113
	1	53	20.2264	12.5708	1.72673	16.7615	23.6914	0	64
	Total	97	21.6186	15.1303	1.53625	18.5691	24.668	0	113
Interval between referal and seen	0	45	5.82222	3.13549	0.467412	4.88022	6.76423	1	18
	1	53	5	2.8011	0.38476	4.22792	5.77208	0	13
	Total	98	5.37755	2.97243	0.300261	4.78162	5.97349	0	18
EDSS	0	45	5.05556	1.38672	0.206719	4.63894	5.47217	1.5	7
	1	53	4.81132	1.33815	0.183809	4.44248	5.18016	3	8
	Total	98	4.92347	1.35911	0.137291	4.65099	5.19595	1.5	8
EDSS_2	0	45	5.05556	1.44294	0.215101	4.62205	5.48906	1	7.5
	1	53	2.83019	1.49982	0.206016	2.41679	3.24359	0	6
	Total	98	3.85204	1.84196	0.186066	3.48275	4.22133	0	7.5
Change EDSS	0	45	0	0.476731	0.0710669	-0.143226	0.143226	-2	0.5
	1	53	1.98113	0.990155	0.136008	1.70821	2.25405	1	4
	Total	98	1.07143	1.2702	0.128309	0.81677	1.32609	-2	4
Ph	0	45	71.7333	17.4531	2.60175	66.4899	76.9768	24	98
	1	53	64.9623	20.9725	2.88079	59.1815	70.743	20	97
	Total	98	68.0714	19.6334	1.98327	64.1352	72.0077	20	98
Ps	0	45	29.4444	8.55877	1.27587	26.8731	32.0158	9	43
	1	53	30.9623	13.4707	1.85034	27.2493	34.6753	12	81
	Total	98	30.2653	11.4492	1.15654	27.9699	32.5607	9	81
Ph_2	0	45	62.1111	20.5506	3.06351	55.937	68.2852	20	92
	1	53	42.1509	16.522	2.26947	37.5969	46.705	20	80
	Total	98	51.3163	20.9253	2.11377	47.1211	55.5116	20	92
Ps_2	0	45	25.2444	9.70978	1.44745	22.3273	28.1616	9	42
	1	53	21.0566	9.91971	1.36258	18.3224	23.7908	9	58
	Total	98	22.9796	9.99585	1.00973	20.9755	24.9836	9	58
change Ph	0	45	9.62222	17.7486	2.64581	4.28995	14.9545	-34	64
	1	53	22.8113	17.2928	2.37535	18.0448	27.5778	-24	55
	Total	98	16.7551	18.6238	1.88129	13.0213	20.4889	-34	64
change Ps	0	45	4.2	9.27264	1.38228	1.41419	6.98581	-22	26
	1	53	9.90566	14.4239	1.98127	5.92994	13.8814	-27	66
	Total	98	7.28571	12.5977	1.27256	4.76004	9.81139	-27	66
